# Supplementary material for: Can CT Screening Give Rise to a Beneficial Stage Shift in Lung Cancer Patients? Systematic Review and Meta-Analysis
Source: PLoS One. 2016 Oct 13;11(10):e0164416. doi: 10.1371/journal.pone.0164416 (PMC5063401; doi:10.1371/journal.pone.0164416)
Supplement: S2 Table — (XLSX) [file pone.0164416.s002.xlsx]

## Sheet: summary&subgroup analysis data
study	region	year	year2001	type	male	age	age50	smoke criteria	smoker	quality	baseline-total	baseline-early	repeat-total	repeat-early	summary-total	summary-searly
ALCAP	Asia	1993	no	observational	87	40+	no	20PY+/hemoptysis within 6 months	yes	moderate	19	13	57	48	76	61
Münster	Europe	1995	no	observational	72	40-78	no	20PY+	yes	moderate	10	5	9	6	19	11
mobile	Asia	1996	no	observational	55	NA	no	ND	no	moderate	36	32	39	34	75	66
Hitachi	Asia	1998	no	observational	79	50-69	yes	ND	no	moderate	36	31	4	4	40	35
Israel	Asia	1998	no	observational	57	40+	no	smoker or former smoker	yes	high	12	10	2	2	14	12
Mayo	North Amercia	1999	no	observational	52	50+	yes	20PY+,C<10y	yes	high	29	22	28	17	57	39
Samsung	Asia	1999	no	observational	86	45+	no	ND	no	high	9	3	12	10	21	13
Milan	Europe	2000	no	observational	71	50-84	yes	20PY+,C<10y	yes	low	12	9	59	45	71	54
LSS	North Amercia	2000	no	RCT	59	55-74	yes	30PY+,C<10y	yes	moderate	30	16	8	2	38	18
Spain	Europe	2000	no	observational	74	40+	no	10PY+	yes	high	11	11	2	2	13	13
DANTE	Europe	2001	no	RCT	100	60-74	yes	20PY+,C<10y	yes	high	28	16	19	15	47	31
PLuSS	North Amercia	2002	yes	observational	51	50-79	yes	0.5p/d*25year,C<10y	yes	low	52	31	17	9	69	40
NLST	North Amercia	2002	yes	RCT	59	55-74	yes	30PY+,C<15y	yes	high	266	155	369	245	635	400
Toronto	North Amercia	2003	yes	observational	46	50-80	yes	10PY+	yes	moderate	41	31	15	9	56	40
NELSON	Europe	2003	yes	RCT	84	50-75	yes	15/d*25y/10/d*30y,c<10y	yes	moderate	66	44	122	96	188	140
Zhuhai	Asia	2003	yes	observational	74	40+	no	ND	no	high	32		2		34	31
COSMOS	Europe	2004	yes	observational	66	50+	yes	20PY+,C<10y	yes	moderate	55	36	34	27	89	63
ITALUNG	Europe	2004	yes	RCT	65	55-69	yes	20PY+	yes	moderate	18	10	17	13	35	23
DLCST	Europe	2004	yes	RCT	56	50-70	yes	20PY+,C<10y	yes	moderate	17	9	47	37	64	46
MILD	Europe	2005	yes	RCT	68	49+	no	20PY+,C<10y	yes	moderate	17		32		49	32
CAMS-h	Asia	2007	yes	observational	70	40-88	no	ND	no	high	25	19			25	19
LUSI	Europe	2007	yes	RCT	50	50-69	yes	15/d*25y/10/d*30y	yes	high	23	17	35	25	58	42
PLCSP	Europe	2009	yes	observational	52	50-75	yes	20PY+/10PY,if family hitory	yes	high	67	56	14	9	81	64
Massachusetts	North Amercia	2012	yes	observational	52	50-74	yes	20PY+	yes	moderate	21	14			21	14

## Sheet: contrast data
study	year	control	CT-total	CT-tearly	CT-late	control-total	control-early	control-late
LSS	2000	CT vs chest radiograph	38	18	20	16	8	8
DANTE	2001	CT vs usual care	47	31	16	34	12	22
NLST	2002	CT vs chest radiograph	635	400	235	275	131	144
DLCST	2004	CT vs usual care	64	46	18	17	5	12
LUSI	2007	CT vs usual care	58	42	16	32	3	29
Münster	1995	CT vs interval cancers	19	11	8	5	1	4
LSS	2000	CT vs interval cancers	38	18	20	6	1	5
DANTE	2001	CT vs interval cancers	47	31	16	13	2	11
NLST	2002	CT vs interval cancers	635	400	235	44	7	37
Toronto	2003	CT vs interval cancers	56	40	16	2	2	0
NELSON	2003	CT vs interval cancers	188	140	48	35	3	32
ITALUNG	2004	CT vs interval cancers	35	23	12	1	0	1
DLCST	2004	CT vs interval cancers	64	46	18	1	0	1
LUSI	2007	CT vs interval cancers	58	42	16	4	1	3

## Sheet: pathological analysis data
	Baseline															Repeat															Summary
名称	SM		AD		BAC		SQ		LA		CD		OT			SM		AD		BAC		SQ		LA		CD		OT			SM		AD		BAC		SQ		LA		CD		OT
LSS CT	NA	NA	NA	NA	NA	NA	NA	NA	NA	NA	NA	NA	NA	NA		NA	NA	NA	NA	NA	NA	NA	NA	NA	NA	NA	NA	NA	NA		4	NA	24	NA	2	NA	5	NA	4	NA	0	NA	3	NA
LSS CXR	NA	NA	NA	NA	NA	NA	NA	NA	NA	NA	NA	NA	NA	NA		NA	NA	NA	NA	NA	NA	NA	NA	NA	NA	NA	NA	NA	NA		2	NA	9	NA	1	NA	6	NA	1	NA	1	NA	1	NA
ALCA	0	NA	14	NA	2	NA	4	NA	0	NA	0	NA	1	NA		4	NA	36	NA	11	NA	12	NA	0	NA	0	NA	5	NA		4	NA	50	NA	13	NA	16	NA	0	NA	0	NA	6	NA
mobile	0	NA	31	NA	NA	NA	8	NA	0	NA	0	NA	0	NA		4	NA	35	NA	NA	NA	4	NA	0	NA	0	NA	0	NA		4	NA	66	NA	NA	NA	12	4	0	NA	0	NA	0	NA
Mayo	2	L2	23	18	4	4	4	3	1	0	0	NA	1	1		6	L6	13	8	7	7	10	6	0	NA	0	NA	5	3		8	8	36	26	11	11	14	9	1	0	0	NA	6	4
PLCSP	7	NA	58	NA	14	NA	20	NA	0	NA	3	NA	4	NA		NA	NA	NA	NA	NA	NA	NA	NA	NA	NA	NA	NA	NA	NA		13	NA	68	NA	14	NA	24	NA	0	NA	4	NA	2	NA
Milan	NA	NA	NA	NA	NA	NA	NA	NA	NA	NA	NA	NA	NA	NA		NA	NA	NA	NA	NA	NA	NA	NA	NA	NA	NA	NA	NA	NA		7	L3	44	NA	NA	NA	14	NA	1	NA	5	NA	1	NA
DANTE CT	2	0	17	13	7	7	8	3	0	NA	0	NA	1	0		4	NA	10	NA	1	NA	11	NA	0	NA	0	NA	10	NA		6	NA	27	NA	8	NA	19	NA	0	NA	0	NA	11	NA
DANTE usual	0	NA	4	3	1	1	3	1	0	NA	0	NA	1	0		2	NA	9	NA	0	NA	8	NA	0	NA	0	NA	9	NA		2	NA	13	NA	1	NA	11	NA	0	NA	0	NA	10	NA
ITALUNG	2	L2	10	7	1	0	5	2	1	0	1	1	2	1		1	0	15	12	0	NA	1	1	0	NA	2	1	1	0		3	L2	25	19	1	0	6	3	1	0	3	2	3	1
Germany	1	0	5	3	NA	NA	5	3	0	NA	0	NA	0	NA		0	NA	5	3	NA	NA	4	4	0	NA	0	NA	1	0		1	0	10	6	NA	NA	9	7	0	NA		NA	1	0
LUSI CT	2	0	16	15	NA	NA	3	1	0	NA	2	2	0	NA		NA	NA	NA	NA	NA	NA	NA	NA	NA	NA	NA	NA	NA	NA		3	NA	45	NA	NA	NA	10	NA	1	NA	2	NA	1	NA
LUSI usual	NA	NA	NA	NA	NA	NA	NA	NA	NA	NA	NA	NA	NA	NA		NA	NA	NA	NA	NA	NA	NA	NA	NA	NA	NA	NA	NA	NA		9	NA	16	NA	NA	NA	6	NA	1	NA	0	NA	0	NA
DLCST CT	0	NA	12	8	NA	NA	2	1	0	NA	0	NA	3	0		3	NA	42	NA	NA	NA	6	NA	4	NA	0	NA	3	NA		3	NA	54	NA	6	NA	8	NA	4	NA	0	NA	6	NA
DLCST usual	NA	NA	NA	NA	NA	NA	NA	NA	NA	NA	NA	NA	NA	NA		NA	NA	NA	NA	NA	NA	NA	NA	NA	NA	NA	NA	NA	NA		7	NA	10	NA	0	NA	3	NA	1	NA	0	NA	3	NA
Toronto	3	L1	33	27	NA	NA	6	3	0	0	1	1	0	NA		2	1	9	6	NA	NA	3	3	2	0	0	NA	2	NA		5	L2	42	33	NA	NA	9	6	2	0	1	1	2	NA
NLST CT	NA	NA	NA	NA	NA	NA	NA	NA	NA	NA	NA	NA	NA	NA		NA	NA	NA	NA	NA	NA	NA	NA	NA	NA	NA	NA	NA	NA		133	9	486	310	110	89	239	125	41	21	2	2	138	53
NLST CXR	NA	NA	NA	NA	NA	NA	NA	NA	NA	NA	NA	NA	NA	NA		NA	NA	NA	NA	NA	NA	NA	NA	NA	NA	NA	NA	NA	NA		157	17	361	143	35	18	205	80	42	14	2	2	162	33
NELSON	1	0	37	25	2	2	15	9	8	5	4	4	6	2		7	0	81	70	9	9	19	12	13	6	2	2	3	1		8	0	118	95	11	11	34	21	21	11	6	6	9	3
Spain	NA	NA	NA	NA	NA	NA	NA	NA	NA	NA	NA	NA	NA	NA		NA	NA	NA	NA	NA	NA	NA	NA	NA	NA	NA	NA	NA	NA		1	0	8	8	2	2	3	3	0	NA	0	NA	2	2
Lahey Hospital	2	0	12	7	NA	NA	6	4	NA	NA	1	1	4	4		NA	NA	NA	NA	NA	NA	NA	NA	NA	NA	NA	NA	NA	NA		2	0	12	7	NA	NA	6	4	0	NA	1	1	4	4
Samsung	NA	NA	NA	NA	NA	NA	NA	NA	NA	NA	NA	NA	NA	NA		NA	NA	NA	NA	NA	NA	NA	NA	NA	NA	NA	NA	NA	NA		2	L1	14	10	2	2	6	3	0	0	0	0	1	0
Zhuhai	NA	NA	NA	NA	NA	NA	NA	NA	NA	NA	NA	NA	NA	NA		NA	NA	NA	NA	NA	NA	NA	NA	NA	NA	NA	NA	NA	NA		0	NA	34	31	10	NA	0	NA	0	NA	0	NA	0	NA
Hitachi	0	NA	35	NA	13	NA	0	NA	1	NA	1	NA	0	NA		0	NA	4	NA	0	NA	0	NA	0	NA	0	NA	0	NA		0	NA	39	NA	13	NA	0	NA	1	NA	1	NA	0	NA
COSMOS	NA	NA	NA	NA	NA	NA	NA	NA	NA	NA	NA	NA	NA	NA		NA	NA	NA	NA	NA	NA	NA	NA	NA	NA	NA	NA	NA	NA		7	NA	71	NA	NA	NA	11	NA	2	NA	3	NA	6	NA
CAMS-h	1	L1	24	18	NA	NA	0	NA	0	NA	1	1	0	NA		NA	NA	NA	NA	NA	NA	NA	NA	NA	NA	NA	NA	NA	NA		1	L1	24	18	NA	NA	0	NA	0	NA	1	1	0	NA
Israel	0	NA	7	7	2	2	2	2	1	NA	0	NA	2	1		0	NA	1	1	0	NA	0	NA	1	1	0	NA	0	NA		0	0	8	8	2	2	2	2	2	1	0	NA	2	1
